# Supplementary material for: Microbiota Analysis and Characterisation of the Novel Limosilactobacillus Strains Isolated from Dogs
Source: Microorganisms. 2025 May 1;13(5):1059. doi: 10.3390/microorganisms13051059 (PMC12114587; doi:10.3390/microorganisms13051059)
Supplement: Supplementary file 1 [file microorganisms-13-01059-s001.zip]

Archive with 6 entries (6 files):
- microorganisms-3583189-supplementary.pdf
- Supplementary Figure S3_L. reuteri JJ37.pdf
- Supplementary Figure S4_L. reuteri JJ68.pdf
- Supplementary Figure S5_L. reuteri JJ69.pdf
- Supplementary Figure S6_L. reuteri JJ71.pdf
- Supplementary Figure S7_L. reuteri JJ77.pdf
